# Supplementary material for: Prospective Randomized Phase II Study of Stereotactic Body Radiotherapy (SBRT) vs. Conventional Fractionated Radiotherapy (CFRT) for Chinese Patients with Early-Stage Localized Prostate Cancer
Source: Curr Oncol. 2021 Dec 22;29(1):27–37. doi: 10.3390/curroncol29010003 (PMC8774487; doi:10.3390/curroncol29010003)
Supplement: Supplementary file 1 [file curroncol-29-00003-s001.zip]

Archive with 2 entries (2 files):
- Clinical Trial Protocol.pdf
- Supplementary Methods.pdf
